# Supplementary material for: Novel approaches for random-effects meta-analysis of a small number of studies under normality
Source: Res Synth Methods. 2025 Jul 10;16(6):922–36. doi: 10.1017/rsm.2025.10022 (PMC12657671; doi:10.1017/rsm.2025.10022)
Supplement: Duan et al. supplementary material [file S1759287925100227sup001.zip]

Archive with 7 entries (5 files):
- Simulation codes and results/codes.R
- Simulation codes and results/results_5000/
- Simulation codes and results/results_5000/results_5000_equal.csv
- Simulation codes and results/results_5000/results_5000_half.csv
- Simulation codes and results/results_5000/results_5000_onel.csv
- Simulation codes and results/results_5000/results_5000_ones.csv
- Simulation codes and results/
