# Supplementary material for: Novel approaches for random-effects meta-analysis of a small number of studies under normality
Source: Res Synth Methods. 2025 Jul 10;16(6):922–36. doi: 10.1017/rsm.2025.10022 (PMC12657671; doi:10.1017/rsm.2025.10022)
Supplement: Duan et al. supplementary material [file S1759287925100227sup001.zip › Simulation codes and results/codes.R]

#################################Program Description############################
#Name: Codes for paper "Novel Approaches for Random-Effects Meta-Analysis of a #
#      Small Number of Studies Under Normality"accepted by Research Synthesis  #
#      Methods.                                                                #
#Necessary Packages: metafor, parallel, tidyverse                              #
#Purpose: To conduct the simulation and produce figures in paper               #
################################################################################

############################Load Necessary Packages ############################
library(metafor)
library(parallel)
library(tidyverse)
library(bayesmeta)
################################################################################


########################Code for Section 3: Simulation #########################

###################################Function#####################################
#Name: CI_HKSJ                                                                 #
#Purpose: To generate CIs of estimated mu by the HKSJ method and its
#         modification, modeling for normally distributed continuous outcomes. #
#Input:   y: a vector of estimated effect from each study                      #
#         si2: a vector of known within-trial variances of the estimated       #
#              effect from each study                                          #
#         alpha: confidence level of CI.                                       #
#         method: method used for estimating tau2. Default is DL.              #
################################################################################
CI_HKSJ <- function(y, si2, alpha, method = "DL"){
  k = length(y)
  tau2_est = rma.uni(y,si2, method = method)$tau2
  w <- 1/(si2+rep(tau2_est,length(si2)))
  mu_est = sum(w*y)/sum(w)
  sigma_mu = sqrt(1/sum(w))

  #normal approximation
  mu_CI_normal = c(mu_est - qnorm(1-alpha/2)*sigma_mu,
                   mu_est + qnorm(1-alpha/2)*sigma_mu)

  #original HKSJ method
  q = sum(w*(y-mu_est)^2)/(k-1)
  mu_CI_HKSJ = c(mu_est - sqrt(q)*sigma_mu*qt(1-alpha/2,k-1),
                 mu_est + sqrt(q)*sigma_mu*qt(1-alpha/2,k-1))

  #modified HKSJ method
  q_star = max(1,q)
  mu_CI_HKSJ_mod = c(mu_est - sqrt(q_star)*sigma_mu*qt(1-alpha/2,k-1),
                     mu_est + sqrt(q_star)*sigma_mu*qt(1-alpha/2,k-1))

  list(mu_est_HKSJ = mu_est,
       mu_CI_HKSJ = mu_CI_HKSJ,
       mu_CI_HKSJ_mod = mu_CI_HKSJ_mod)
}


###################################Function#####################################
#Name: CI_fiducial                                                             #
#Purpose: To generate CIs of estimated mu by the proposed Fiducial method.     #
#Input:   y: a vector of estimated effect from each study                      #
#         si2: a vector of known within-trial variances of the estimated       #
#              effect from each study                                          #
#         alpha: confidence level of CI.                                       #
#         nvalues_f: number of realizations of the fiducial quantities in order#
#                    to generate CI. Default is 5000.                          #
#         coreNum: Number of cores used for parallel processing.               #
################################################################################
CI_fiducial <- function(y, si2, alpha, nvalues_f = 5000, coreNum = 6){

  #sub-functions used
  Ro <- function(y,tau2,si2,k){
    D = diag(si2)+tau2*diag(1,k,k)
    one_v = rep(1,k)
    output = t(y)%*%(solve(D)-
                       (solve(D)%*%one_v%*%t(one_v)%*%solve(D))/as.numeric(t(one_v)%*%solve(D)%*%one_v))%*%y
    as.numeric(output)
  }

  k = length(y)
  Ro0 <- Ro(y, tau2 = 0, si2, k)

  get_real <- function(k, y, si2, ep, Ro0){
    U2 = rchisq(1,k-1)
    ep = Ro(y = y, tau2 = max(si2)*10000, si2 = si2, k = k)
    if(U2 > ep & U2 <Ro0){
      tau2_t = uniroot(function(x) Ro(y = y, tau2 = x, si2 = si2, k = k)-U2,
                       c(0, max(si2)*10000), extendInt = "yes")$root
    }else{
      tau2_t = 0
    }
    D_t = diag(si2)+tau2_t*diag(1,k,k)
    mu_hat = as.numeric(t(rep(1,k))%*%solve(D_t)%*%rep(1,k))^(-1)*as.numeric(t(rep(1,k))%*%solve(D_t)%*%y)
    Z = rnorm(1)
    mu_t = mu_hat - as.numeric(t(rep(1,k))%*%solve(D_t)%*%rep(1,k))^(-1/2)*Z
    c(mu_t,tau2_t)
  }

  ## Use option cl.cores to choose an appropriate cluster size.
  cl <- makeCluster(getOption("cl.cores", coreNum))

  est_fiducial <- t(parallel::parSapply(cl, 1:nvalues_f,
                                        function(t){get_real(k, y, si2, ep, Ro0)}))

  mu_s <- est_fiducial[,1]

  tau2_s <- est_fiducial[,2]

  mu_CI_fiducial = quantile(mu_s, c(alpha/2, 1-alpha/2),na.rm = T)

  stopCluster(cl)
  gc()

  list(mu_CI_fiducial = mu_CI_fiducial,
       mu_fiducial = mu_s,
       tau2_fiducial = tau2_s)
}


###################################Function#####################################
#Name: CI_asym_mod                                                             #
#Purpose: To generate CIs of estimated mu by the proposed small sample         #
#         asymptotics modification I and II approach.                          #
#Input:   y: a vector of estimated effect from each study                      #
#         si2: a vector of known within-trial variances of the estimated       #
#              effect from each study                                          #
#         alpha: confidence level of CI.                                       #
#         bootstrap: number of parametric bootstrap samples. Default is 5000.  #
#         cons: constant that would be multiplied with an initial estimated SE #
#               of y to get a range of mu to check. Default is 5.              #
#         by: increment of the sequence of mu to check. Default is 0.05.       #
#         m: number of iteration in optimization of MLE. Default is 10.        #
#         method: method used for estimating initial mu and tau2. Default is DL#
#         coreNum: Number of cores used for parallel processing.               #
#.        ...: other arguments passed to rma.uni to obtain an initial CI of mu.#
################################################################################

CI_asym_mod <- function(y, si2, alpha, bootstrap = 5000, cons = 5, by = 0.05,
                        m=10, method = "DL", coreNum = 6, ...){

  ## Use option cl.cores to choose an appropriate cluster size.
  cl <- makeCluster(getOption("cl.cores", coreNum))

  #sub-functions
  l <- function(u,t,y,s2){-sum(log(t^2+s2)/2)-sum(((y-u)^2)/(2*(t^2+s2)) ) }
  mle_est <- function(y,s2,t0,m){
    for (i in 1:m){
      uinital=optimize(l, interval=c(-100,100),t=t0,y=y,s2=s2 ,maximum=TRUE)$maximum
      t0= optimize(l, u=uinital,interval=c(0,1000),y=y,s2=s2 ,maximum=TRUE)$maximum
      if(uinital==optimize(l, u=uinital,interval=c(0,1000),y=y,s2=s2 ,maximum=TRUE)$maximum){
        break
      }
    }
    return(c(u=uinital,t2=t0))
  }

  u_estimate = rma.uni(y,si2,method = method,...)
  k = length(y)

  #step 1
  tau2_hat <- u_estimate$tau2
  mu_hat <-  u_estimate$b[1]
  u01<- seq(mu_hat-cons*sqrt(tau2_hat+max(si2)),mu_hat+cons*sqrt(tau2_hat+max(si2)),by = by)
  l_u<-l(mu_hat,sqrt(tau2_hat),y,si2)

  intern_fun <- function(u0, y, si2, mu_hat, k, bootstrap, l_u, l){
    #step 2
    tau_u0 <- optimize(l, u=u0,interval=c(0,1000),y=y,s2=si2 ,maximum=TRUE)$maximum
    #step 3
    r_u0<- sign(mu_hat-u0)*sqrt(2* max(0,(l_u-l(u0,tau_u0,y,si2))) )
    #step 4
    y_bootstrap <- matrix(rnorm(k*bootstrap, u0, sqrt(tau_u0^2+si2)),nrow=k,ncol=bootstrap)
    tau_u0 <- parallel::parApply(cl, y_bootstrap, 2,
                                 function(t, l = l, si2 = si2, u0 = u0){
                                   optimize(l,u=u0,interval=c(0,1000),y=t,s2=si2 ,maximum=TRUE)$maximum
                                   }, l, si2, u0)
    x <- parallel::parSapply(cl, 1:bootstrap,
                             function(t, si2 = si2, m = m, mle_est = mle_est,
                                      y_bootstrap = y_bootstrap, tau_u0 = tau_u0)
                             {mle_est(y_bootstrap[,t],s2=si2,t0=tau_u0[t],m)},
                             si2, m, mle_est, y_bootstrap, tau_u0)
    r_boostrap <- parallel::parSapply(cl, 1:bootstrap,
                                      function(t, u0 = u0, x = x, l = l, y_bootstrap = y_bootstrap,
                                               si2 = si2, tau_u0 = tau_u0)
                                      {sign(x[1,t]-u0)*sqrt(2*max(0,(l(x[1,t],x[2,t],y=y_bootstrap[,t],s2=si2)-
                                                                       l(u0,tau_u0[t],y_bootstrap[,t],s2=si2)) ))},
                                      u0, x, l, y_bootstrap, si2, tau_u0)
    #Method I
    r <- (r_u0-mean(r_boostrap))/sqrt(var(r_boostrap))
    #Method II
    p1 <- mean(r_u0>r_boostrap)
    p2 <- mean(r_u0<r_boostrap)

    c(p1 = p1, p2 = p2, r = r)
  }

  bootstrap_res <- sapply(u01,
                          intern_fun,
                          y, si2, mu_hat, k, bootstrap, l_u, l)

  p1 <- bootstrap_res[1,]
  p2 <- bootstrap_res[2,]
  r <- bootstrap_res[3,]

  u_CI_1 <- c(u01[which.min(abs(r+qnorm(alpha/2,0,1)))], u01[which.min(abs(r-qnorm(alpha/2,0,1)))])
  u_CI_2  <- c(u01[which.min(abs(p2-alpha/2))],u01[which.min(abs(p1-alpha/2))])

  stopCluster(cl)
  gc()

  list(mu_est_asym = mu_hat,
       mu_CI_asym_mod1 = u_CI_1,
       mu_CI_asym_mod2 = u_CI_2)
}


###################################Function#####################################
#Name: simu_RE                                                                 #
#Purpose: To simulate data and obtain results about CIs of estimated mu        #
#         by the HKSJ methoda and its modification, and the proposed methods   #
#         in the paper.True data is simulated according to appendix of
#         IntHout et al., 2014 $ Rover et al., 2015.                           #
#Input:   k: number of studies.                                                #
#         mu: true mu to generate data.                                        #
#         ave_n_group: average group size among studies.                       #
#         I2: relative amount of heterogeneity.                                #
#         alpha: confidence level of CI.                                       #
#         nsim: number of simulated data.                                      #
#         nvalues_f: number of realizations of the fiducial quantities in order#
#                    to generate CI by the proposed fiducial approach.         #
#         bootstrap: number of parametric bootstrap samples used in the
#                    proposed asymptotic approaches.                           #
#         size: category of group size in studies. Four situations are         #
#               considered - 1. equal size; 2. half large and half small sizes #
#               (the large study was 10 times the size of a small study.);     #
#               3. one small trial; 4. one large trial.                        #
################################################################################
simu_RE <- function(k, mu, ave_n_group, I2, alpha,
                    nsim, nvalues_f, bootstrap, size = c("equal","half","ones","onel")){
  res = NULL
  for (j in 1:nsim) {

    cat("Simulation",j, "for k =", k, "\n")

    #simulate true data
    if(size == "equal"){
      n_group = rep(ave_n_group, k)
    }else if(size == "half"){
      #if k is odd number, ceiling(k/2) of small sizes
      n_small = round(ave_n_group*k/(ceiling(k/2)+(k-ceiling(k/2))*10))
      n_large = 10*n_small
      n_group = c(rep(n_small,ceiling(k/2)),rep(n_large,(k-ceiling(k/2))))
    }else if(size == "ones"){
      n_small = round(ave_n_group*k/(1+(k-1)*10))
      n_large = 10*n_small
      n_group = c(n_small,rep(n_large,k-1))
    }else if(size == "onel"){
      n_small = round(ave_n_group*k/(k-1+1*10))
      n_large = 10*n_small
      n_group = c(rep(n_small,k-1),n_large)
    }

    delta2 = sum(2/n_group)/k
    tau2 = delta2*(I2/(1-I2))
    y = NULL
    si2 = NULL
    for (i in 1:k) {
      epsilon = rnorm(1,mu,sqrt(tau2))
      y = c(y, rnorm(1, epsilon, sqrt(2/n_group[i])))
      si2 = c(si2, rchisq(1, 2*n_group[i]-2)/((n_group[i]-1)*n_group[i]))
    }

    cat("y:", y, "\n")
    cat("si2:", si2, "\n")


    #HKSJ method and modified HKSJ method
    res_HKSJ = CI_HKSJ(y,si2,alpha)
    mu_CI_HKSJ = res_HKSJ$mu_CI_HKSJ
    mu_CI_HKSJ_mod = res_HKSJ$mu_CI_HKSJ_mod
    cat("CI by HKSJ is ", mu_CI_HKSJ,"\n")
    cat("CI by modified HKSJ is ", mu_CI_HKSJ_mod,"\n")


    #Fiducial method
    res_fiducial <-  CI_fiducial(y,si2,alpha,nvalues_f = nvalues_f)
    mu_CI_fiducial = res_fiducial$mu_CI_fiducial
    cat("CI by fiducial is ", mu_CI_fiducial,"\n")


    #Small sample asymptotics modification I and II method
    res_asym = CI_asym_mod(y, si2, alpha, bootstrap = bootstrap)
    mu_CI_asym_mod1 = res_asym$mu_CI_asym_mod1
    mu_CI_asym_mod2 = res_asym$mu_CI_asym_mod2
    cat("CI by asymptotics modification I is ", mu_CI_asym_mod1,"\n")
    cat("CI by asymptotics modification II is ", mu_CI_asym_mod2,"\n")

    #combine results
    res = rbind(res,
                c(y,
                  si2,
                  k,
                  mu,
                  tau2,
                  ave_n_group,
                  I2,
                  mu_CI_fiducial,
                  mu_CI_asym_mod1,
                  mu_CI_asym_mod2,
                  mu_CI_HKSJ,
                  mu_CI_HKSJ_mod,
                  as.logical(mu > mu_CI_fiducial[1] & mu < mu_CI_fiducial[2]),
                  abs(diff(mu_CI_fiducial)),
                  as.logical(mu > mu_CI_asym_mod1[1] & mu < mu_CI_asym_mod1[2]),
                  abs(diff(mu_CI_asym_mod1)),
                  as.logical(mu > mu_CI_asym_mod2[1] & mu < mu_CI_asym_mod2[2]),
                  abs(diff(mu_CI_asym_mod2)),
                  as.logical(mu > mu_CI_HKSJ[1] & mu < mu_CI_HKSJ[2]),
                  abs(diff(mu_CI_HKSJ)),
                  as.logical(mu > mu_CI_HKSJ_mod[1] & mu < mu_CI_HKSJ_mod[2]),
                  abs(diff(mu_CI_HKSJ_mod)),
                  abs(diff(mu_CI_fiducial))/abs(diff(mu_CI_HKSJ)),
                  abs(diff(mu_CI_asym_mod1))/abs(diff(mu_CI_HKSJ)),
                  abs(diff(mu_CI_asym_mod2))/abs(diff(mu_CI_HKSJ)),
                  abs(diff(mu_CI_HKSJ_mod))/abs(diff(mu_CI_HKSJ)))
    )
    res = as.data.frame(res)
    colnames(res) = c(paste("y_",1:k,sep = ""), paste("si2_",1:k,sep = ""),
                      "k","mu","tau2","ave_n_group","I2",
                      "CI_fiducial_LB","CI_fiducial_UB",
                      "CI_asym_mod1_LB","CI_asym_mod1_UB",
                      "CI_asym_mod2_LB","CI_asym_mod2_UB",
                      "CI_HKSJ_LB","CI_HKSJ_UB",
                      "CI_HKSJ_mod_LB","CI_HKSJ_mod_UB",
                      "cov_f", "len_f", "cov_asym_I", "len_asym_I", "cov_asym_II", "len_asym_II",
                      "cov_HKSJ", "len_HKSJ", "cov_HKSJ_mod", "len_HKSJ_mod",
                      "len_ratio_f","len_ratio_asym_I","len_ratio_asym_II","len_ratio_modHKSJ")

  }

  res
}


###################################Function#####################################
#Name: get_res                                                                 #
#Purpose: To conduct simulation and save results.                              #
#Input:   k: number of studies.                                                #
#         mu: true mu to generate data.                                        #
#         ave_n_group: average group size among studies.                       #
#         I2: relative amount of heterogeneity.                                #
#         alpha: confidence level of CI.                                       #
#         nsim: number of simulated data.                                      #
#         nvalues_f: number of realizations of the fiducial quantities in order#
#                    to generate CI by the proposed fiducial approach.         #
#         bootstrap: number of parametric bootstrap samples used in the
#                    proposed asymptotic approaches.                           #
#         size: category of group size in studies. Four situations are         #
#               considered - 1. equal size; 2. half large and half small sizes #
#               (the large study was 10 times the size of a small study.);     #
#               3. one small trial; 4. one large trial.                        #
#         mainDir: the path to save simulation results.                        #
################################################################################

get_res <- function(k, mu, ave_n_group, I2, alpha,
                    nsim, nvalues_f, bootstrap, size, mainDir){

  if(size == 1){
    size = "equal"
  }else if(size == 2){
    size = "half"
  }else if(size == 3){
    size = "ones"
  }else if(size == 4){
    size = "onel"
  }

  if (!file.exists(paste(mainDir, "/" , size, sep = ""))){
    dir.create(paste(mainDir, "/" , size, sep = ""))
  }

  if (!file.exists(paste(mainDir,"/", size, "/mu_",mu, sep = ""))){
    dir.create(paste(mainDir,"/", size, "/mu_",mu, sep = ""))
  }

  if (!file.exists(paste(mainDir,"/", size, "/mu_",mu,
                         "/ave_n_group_",ave_n_group, sep = ""))){
    dir.create(paste(mainDir,"/", size, "/mu_",mu,
                     "/ave_n_group_",ave_n_group, sep = ""))
  }

  if (!file.exists(paste(mainDir,"/", size, "/mu_",mu,
                         "/ave_n_group_",ave_n_group,"/simuData", sep = ""))){
    dir.create(paste(mainDir,"/", size, "/mu_",mu,
                     "/ave_n_group_",ave_n_group,"/simuData", sep = ""))
  }

  res = simu_RE (k, mu, ave_n_group, I2,alpha,
                 nsim, nvalues_f, bootstrap, size)
  write.csv(res,file = paste(mainDir,"/", size, "/mu_",mu,
                             "/ave_n_group_",ave_n_group,"/simuData",
                             "/simuData_I2_",I2, "_k_",k, ".csv",sep = ""))

  if(file.exists(paste(mainDir,"/",size, "/mu_",mu,
                       "/ave_n_group_",ave_n_group,"/results_I2_",I2, ".csv",sep = ""))){
    results = read.csv(paste(mainDir,"/", size, "/mu_",mu,
                             "/ave_n_group_",ave_n_group,"/results_I2_",I2, ".csv",sep = ""))
    results = results[,-1]
  }else{
    results = NULL
  }

  results = rbind(results,
                  c(k = k,
                    mu = mu,
                    ave_n_group = ave_n_group,
                    I2 = I2,
                    cover_fiducial = sum(res$cov_f)/nrow(res),
                    cover_asym_I = sum(res$cov_asym_I)/nrow(res),
                    cover_asym_II = sum(res$cov_asym_II)/nrow(res),
                    cover_HKSJ = sum(res$cov_HKSJ)/nrow(res),
                    cover_HKSJ_mod = sum(res$cov_HKSJ_mod)/nrow(res),
                    median_ratio_f = median(res$len_ratio_f),
                    quantile_90_ratio_f = as.numeric(quantile(res$len_ratio_f,
                                                              probs = 0.9)),
                    median_ratio_asym_I = median(res$len_ratio_asym_I),
                    quantile_90_ratio_asym_I = as.numeric(quantile(res$len_ratio_asym_I,
                                                                   probs = 0.9)),
                    median_ratio_asym_II = median(res$len_ratio_asym_II),
                    quantile_90_ratio_asym_II = as.numeric(quantile(res$len_ratio_asym_II,
                                                                    probs = 0.9)),
                    median_ratio_modHKSJ = median(res$len_ratio_modHKSJ),
                    quantile_90_ratio_modHKSJ = as.numeric(quantile(res$len_ratio_modHKSJ,
                                                                    probs = 0.9)))
  )
  colnames(results)[1:4] = c("k", "mu","ave_n_group","I2")
  write.csv(results,file = paste(mainDir,"/",size, "/mu_",mu,
                                 "/ave_n_group_",ave_n_group,"/results_I2_",I2,
                                 ".csv",sep = ""))

}


############################# Code for Simulation ##############################
mainDir = getwd()
dir.create(paste(mainDir,"/simu_results", sep = ""))
mainDir = paste(mainDir, "/simu_results", sep = "")

# conduction simulation for four different categories of group size in studies.
# !!!NOTE: It takes multiple hours for each category if nsim = 5000. Running the
# simulation on a server is preferred for large simulation. To test the code,
# small number of simulation is preferred, such as nsim = 3 with nvalues_f = 10,
# and bootstrap = 10.
for (s in 1:4) {
  cat("Running simulation for size category ", s,"\n")
  # paras_equal <- expand.grid(k = seq(2,10,by = 1),
  #                            mu = 0,
  #                            ave_n_group = 100,
  #                            I2 = 0.5,
  #                            alpha = 0.05,
  #                            nsim = 5000,
  #                            nvalues_f = 5000,
  #                            bootstrap = 1000,
  #                            size = s)

#To test the code, small number of simulation is preferred, such as nsim = 3
#with nvalues_f = 10, and bootstrap = 10.
  paras <- expand.grid(k = seq(2,10,by = 1),
                             mu = 0,
                             ave_n_group = 100,
                             I2 = 0.5,
                             alpha = 0.05,
                             nsim = 3,
                             nvalues_f = 10,
                             bootstrap = 10,
                             size = s)

  ## Use option cl.cores to choose an appropriate cluster size.
  cl <- makeCluster(getOption("cl.cores", 6))
  clusterEvalQ(cl, c(library(metafor),library(parallel)))
  clusterExport(cl, c("mainDir","CI_asym_mod","CI_fiducial","CI_HKSJ"
                      ,"get_res","simu_RE"),envir=environment())

  parallel::parApply(cl,paras, 1, function(t){get_res(t[1],t[2],t[3],t[4],t[5],
                                                            t[6],t[7],t[8],t[9],mainDir)})

  stopCluster(cl)
  gc()

}


###################### Code for Plotting Simulation Results ####################
#Simulation results for nsim = 5000 are saved in the folder "results_5000"
#Produce the figures in section 3
for (size in c("equal", "half", "ones", "onel")) {
  ave_n_group = 100
  I2 = 0.5
  mu = 0

  #The path of saved simulation results
  mainDir = paste(getwd(),"/results_5000/", "results_5000_", size,
                  ".csv",sep = "")

  res = read.csv(mainDir)[,-1]

  #Plot of coverage
  df_cov <- res %>%
    select(k, cover_asym_I, cover_asym_II, cover_fiducial, cover_HKSJ_mod, cover_HKSJ) %>%
    gather(key = "Method", value = "value", -k)
  coverage <- ggplot(df_cov, aes(x = k, y = value)) +
    geom_line(aes(color = Method)) +
    scale_color_manual(labels = c("Asym_I", "Asym_II", "Fiducial", "HKSJ", "modified HKSJ (mKH)"),
                       values = c("red", "steelblue","orange","darkgreen","purple"))+
    ylim(c(0.87,1.00))+
    geom_hline(yintercept=0.95, linetype="dashed", color = "black")+
    theme_linedraw()+
    labs(
      title="95% CI Coverage",
      x ="k", y = "CI Coverage")


  ##median_ratio to HKSJ length
  df_median <- res %>%
    select(k, median_ratio_asym_I, median_ratio_asym_II, median_ratio_f, median_ratio_modHKSJ) %>%
    gather(key = "Method", value = "value", -k)
  median_ratio <- ggplot(df_median, aes(x = k, y = value)) +
    geom_line(aes(color = Method)) +
    scale_color_manual(labels = c("Asym_I", "Asym_II", "Fiducial", "modified HKSJ (mKH)"),
                       values = c("red", "steelblue","orange","purple"))+
    geom_hline(yintercept=1, linetype="dashed", color = "black")+
    theme_linedraw()+
    labs(
      title="Median value of the ratio of CI lengths compared to HKSJ method",
      x ="k", y = "Ratio of CI lengths")


  ##90quantile_ratio to HKSJ length
  df_quantile <- res %>%
    select(k, quantile_90_ratio_asym_I, quantile_90_ratio_asym_II, quantile_90_ratio_f, quantile_90_ratio_modHKSJ) %>%
    gather(key = "Method", value = "value", -k)
  quantile_ratio <- ggplot(df_quantile, aes(x = k, y = value)) +
    geom_line(aes(color = Method)) +
    scale_color_manual(labels = c("Asym_I", "Asym_II", "Fiducial", "modified HKSJ (mKH)"),
                       values = c("red", "steelblue","orange","purple"))+
    geom_hline(yintercept=1, linetype="dashed", color = "black")+
    theme_linedraw()+
    labs(
      title="90-Quantile of the ratio of CI lengths compared to HKSJ method",
      x ="k", y = "Ratio of CI lengths")


  #combine figures and save
  figure <- ggarrange(coverage,median_ratio,quantile_ratio,
                      ncol = 3, nrow = 1,common.legend = TRUE, legend = "bottom")
  ggsave(filename = paste(getwd(),"/", size,
                          ".png",sep = ""),
         device = "png",
         height = 5,
         width = 18,
         units = 'in',
         dpi = 600)

}


###################### Code for Section 4: Examples ####################
# Function to run examples
example_compare <- function(dat, alpha = 0.05, nvalues_f = 5000, bootstrap = 1000){
  #Methods
  results = list()
  #normal approximation, HKSJ, modified HKSJ
  res_HKSJ <- CI_HKSJ(dat$y,dat$si2,alpha = alpha)
  results$mu_est_HKSJ = res_HKSJ$mu_est_HKSJ
  results$mu_CI_HKSJ = res_HKSJ$mu_CI_HKSJ
  results$mu_CI_HKSJ_mod = res_HKSJ$mu_CI_HKSJ_mod

  #fiducial method
  res_fiducial <-  CI_fiducial(dat$y,dat$si2,alpha = alpha,nvalues_f = nvalues_f)
  results$mu_fiducial = res_fiducial$mu_fiducial
  results$mu_CI_fiducial = res_fiducial$mu_CI_fiducial
  #use mean of fiducial quantities as estimate
  results$mu_est_fiducial = mean(results$mu_fiducial)

  #Small sample asymptotics modification I and II method
  res_asym <- CI_asym_mod(dat$y, dat$si2, alpha = alpha, bootstrap = bootstrap)
  #use MLE of mu as the estimate
  results$mu_est_asym = res_asym$mu_est_asym
  results$mu_CI_asym_mod1 = res_asym$mu_CI_asym_mod1
  results$mu_CI_asym_mod2 = res_asym$mu_CI_asym_mod2

  #Bayesian method with half�\normal prior with scale 0.5 for tau
  res_bayes_05 <- bayesmeta(y = dat$y, sigma =sqrt(dat$si2),
                            tau.prior = function(t) dhalfnormal(t, scale = 0.5))
  #posterior mode as mu estimate
  results$mu_est_bayes_05 = res_bayes_05$summary[1,2]
  results$mu_CI_bayes_05 = as.numeric(res_bayes_05$summary[5:6,2])


  #Bayesian method with half�\normal prior with scale 1 for tau
  res_bayes_1 <- bayesmeta(y = dat$y, sigma =sqrt(dat$si2),
                           tau.prior = function(t) dhalfnormal(t, scale = 1))
  #posterior mode as mu estimate
  results$mu_est_bayes_1 = res_bayes_1$summary[1,2]
  results$mu_CI_bayes_1 = as.numeric(res_bayes_1$summary[5:6,2])

  return(results)
}


#Function for forest plot
forest.plot <- function(dat, results, top_space, filename,...){
  # Study-level data
  study_data <- data.frame(
    Label = dat$Label,
    Estimate = dat$y,
    CI_Lower =  dat$y - qnorm(1-0.05/2)*sqrt(dat$si2),
    CI_Upper = dat$y + qnorm(1-0.05/2)*sqrt(dat$si2)
  )

  # Aggregated method data
  method_data <- data.frame(
    Label = c("HKSJ", "mKH","Bayesian-HN(0.5)", "Bayesian-HN(1)","Fiducial","Asym_I", "Asym_II"),
    Estimate = c(results$mu_est_HKSJ, results$mu_est_HKSJ, results$mu_est_bayes_05, results$mu_est_bayes_1, results$mu_est_fiducial, results$mu_est_asym, results$mu_est_asym),
    CI_Lower = c(results$mu_CI_HKSJ[1], results$mu_CI_HKSJ_mod[1], results$mu_CI_bayes_05[1], results$mu_CI_bayes_1[1], results$mu_CI_fiducial[1], results$mu_CI_asym_mod1[1], results$mu_CI_asym_mod2[1]),
    CI_Upper = c(results$mu_CI_HKSJ[2], results$mu_CI_HKSJ_mod[2], results$mu_CI_bayes_05[2], results$mu_CI_bayes_1[2], results$mu_CI_fiducial[2], results$mu_CI_asym_mod1[2], results$mu_CI_asym_mod2[2])
  )

  par(mar = c(8, 4, 1, 4))

  # Create the base forest plot (studies)
  forest(
    x = study_data$Estimate,     # Study estimates
    ci.lb = study_data$CI_Lower, # Study lower CIs
    ci.ub = study_data$CI_Upper, # Study upper CIs
    slab = study_data$Label,          # Row labels
    xlab = "",
    ylim = c(-(nrow(method_data)+0.5), top_space),# Space for all rows
    refline = 1,                         # Add vertical line at 0
    cex = 1.5,
    transf = exp, ...
  )

  # Add diamond shapes for the method intervals
  addpoly(
    x = method_data$Estimate,       # "normal" estimate
    ci.lb = method_data$CI_Lower,   # Lower CI
    ci.ub = method_data$CI_Upper, mlab = method_data$Label,  # Upper CI
    rows = -1,                            # Row position
    col = "black",
    efac = 1,
    transf = exp, cex = 1.5
  )

  # Add a separator line between studies and methods
  abline(h =0, col = "gray", lty = 2)

}


#Example 1: k = 2

#data
dat_example1 <- data.frame(y = c(-0.82, -0.51), si2 = c(0.17^2, 0.13^2), Label = c("BENEFIT", "BENEFIT-EXT"))
set.seed(2025)
results_1 = example_compare(dat_example1)
forest.plot(dat_example1, results_1, top_space = 5, NA, alim = c(0.05,5),xlim = c(0.001,100), at = c(0.05, 0.1,1, 5), log = "x")
mtext("HR", side = 1, line = 2, cex = 1.5, adj = 0.55)


#Example 2: k = 3

#data
dat_example2 <- data.frame(y = log(c(2.14, 7.68, 3.02)),
                           si2 = c(1/99+1/23-1/338-1/168,
                                   1/28+1/2-1/82-1/45,
                                   1/19+1/3-1/65-1/31),
                           Label = c("IMPACT", "D9901","D9902A"))
set.seed(2024)
results_2 = example_compare(dat_example2)
forest.plot(dat_example2, results_2, top_space = 6, NA, alim = c(0.1,100),xlim = c(0.001,2000), at = c(0.1,1, 10,100), log = "x")
mtext("RR", side = 1, line = 2, cex = 1.5, adj = 0.55)
