# Supplementary material for: Novel approaches for random-effects meta-analysis of a small number of studies under normality
Source: Res Synth Methods. 2025 Jul 10;16(6):922–36. doi: 10.1017/rsm.2025.10022 (PMC12657671; doi:10.1017/rsm.2025.10022)
Supplement: Duan et al. supplementary material [file S1759287925100227sup001.zip › Simulation codes and results/results_5000/results_5000_equal.csv]

	k	mu	ave_n_group	I2	cover_fidutial	cover_asym_I	cover_asym_II	cover_HKSJ	cover_HKSJ_mod	median_ratio_f	quantile_90_ratio_f	median_ratio_asym_I	quantile_90_ratio_asym_I	median_ratio_asym_II	quantile_90_ratio_asym_II	median_ratio_modHKSJ	quantile_90_ratio_modHKSJ
1	2	0	100	0.5	0.9832	1	0.9922	0.9462	1	0.874472768	1.167371038	0.568456851	2.829959227	0.546762208	1.651471721	1.059253838	5.722383533
2	3	0	100	0.5	0.9782	0.9676	0.9602	0.947	0.9984	1.008198395	1.221184692	0.967030547	1.18569611	0.936461289	1.168808287	1.010388223	2.272973248
3	4	0	100	0.5	0.971	0.9478	0.9486	0.9422	0.9904	1.010383516	1.164809945	0.969810647	1.084394098	0.973228245	1.129747034	1.005341117	1.611420303
4	5	0	100	0.5	0.97	0.9526	0.9566	0.9526	0.9834	1.007773942	1.119473189	0.979621285	1.069058941	0.990354899	1.120282137	1.004003965	1.36649158
5	6	0	100	0.5	0.9592	0.9446	0.9514	0.9468	0.9696	1.006707129	1.093604007	0.986077278	1.078100942	1.00201881	1.119740934	1.003037783	1.239682741
6	7	0	100	0.5	0.961	0.9458	0.9538	0.9492	0.9662	1.006349474	1.076464192	0.990973636	1.084086446	1.015528213	1.124487119	1.002263992	1.165070644
7	8	0	100	0.5	0.9572	0.9442	0.9558	0.9472	0.9632	1.006098995	1.064675111	0.995650878	1.092878336	1.026354016	1.138174467	1.002094226	1.109423446
8	9	0	100	0.5	0.958	0.944	0.9552	0.9492	0.961	1.005282935	1.058111861	0.999571384	1.103202352	1.037986017	1.15646048	1.001859878	1.081799979
9	10	0	100	0.5	0.9552	0.9436	0.9562	0.949	0.9576	1.004996659	1.0459533	0.998788616	1.109847091	1.043690839	1.168136567	1.001407845	1.037228282
