# Supplementary material for: Novel approaches for random-effects meta-analysis of a small number of studies under normality
Source: Res Synth Methods. 2025 Jul 10;16(6):922–36. doi: 10.1017/rsm.2025.10022 (PMC12657671; doi:10.1017/rsm.2025.10022)
Supplement: Duan et al. supplementary material [file S1759287925100227sup001.zip › Simulation codes and results/results_5000/results_5000_half.csv]

	k	mu	ave_n_group	I2	cover_fidutial	cover_asym_I	cover_asym_II	cover_HKSJ	cover_HKSJ_mod	median_ratio_f	quantile_90_ratio_f	median_ratio_asym_I	quantile_90_ratio_asym_I	median_ratio_asym_II	quantile_90_ratio_asym_II	median_ratio_modHKSJ	quantile_90_ratio_modHKSJ
1	2	0	100	0.5	0.9738	1	0.9956	0.923	1	1.358326376	1.882220965	1.14004734	5.720814818	0.858238107	2.766057339	1.020943429	5.365990546
2	3	0	100	0.5	0.9644	0.986	0.963	0.9002	0.9768	1.152605139	1.807033864	1.191867721	2.097560792	1.166335508	1.610012034	1.070490964	2.009077503
3	4	0	100	0.5	0.9564	0.9586	0.9472	0.9138	0.9526	1.110477738	1.641691207	1.184274447	1.447152071	1.17627562	1.401297023	1.044498195	1.421280389
4	5	0	100	0.5	0.9492	0.9516	0.9462	0.9054	0.9324	1.093021368	1.512512732	1.157641298	1.410664807	1.165796001	1.394188144	1.021569754	1.389543148
5	6	0	100	0.5	0.951	0.9464	0.945	0.9162	0.9314	1.068213024	1.377753098	1.124712677	1.293401269	1.14316573	1.318422389	1.028190572	1.24857388
6	7	0	100	0.5	0.9492	0.9516	0.9542	0.9242	0.9412	1.059521233	1.31034565	1.115117598	1.304577939	1.13774992	1.328069467	1.019325954	1.263157718
7	8	0	100	0.5	0.9494	0.9506	0.9546	0.9308	0.9422	1.046401199	1.235558629	1.101284629	1.250708073	1.121578126	1.285258222	1.020498434	1.199769689
8	9	0	100	0.5	0.9522	0.9512	0.9554	0.9302	0.943	1.044128987	1.217947753	1.095392743	1.250412816	1.118633039	1.286267469	1.012520864	1.19910682
9	10	0	100	0.5	0.9478	0.9494	0.9532	0.9332	0.941	1.039871028	1.190545853	1.078429243	1.220006161	1.104821476	1.257887309	1.010615028	1.163980957
