# Supplementary material for: Novel approaches for random-effects meta-analysis of a small number of studies under normality
Source: Res Synth Methods. 2025 Jul 10;16(6):922–36. doi: 10.1017/rsm.2025.10022 (PMC12657671; doi:10.1017/rsm.2025.10022)
Supplement: Duan et al. supplementary material [file S1759287925100227sup001.zip › Simulation codes and results/results_5000/results_5000_onel.csv]

	k	mu	ave_n_group	I2	cover_fidutial	cover_asym_I	cover_asym_II	cover_HKSJ	cover_HKSJ_mod	median_ratio_f	quantile_90_ratio_f	median_ratio_asym_I	quantile_90_ratio_asym_I	median_ratio_asym_II	quantile_90_ratio_asym_II	median_ratio_modHKSJ	quantile_90_ratio_modHKSJ
1	2	0	100	0.5	0.9678	1	0.9958	0.9188	1	1.376927341	1.903012987	1.170890479	5.705076999	0.866768899	2.81253834	1.033099826	5.502971246
2	3	0	100	0.5	0.9586	0.9872	0.9622	0.8938	0.9774	1.169820763	1.82996399	1.204205327	2.190594476	1.170206166	1.644112527	1.073905101	2.047334688
3	4	0	100	0.5	0.9536	0.9602	0.9448	0.8922	0.941	1.089562365	1.575712068	1.14249363	1.565159436	1.143259138	1.413726096	1.041735216	1.503686876
4	5	0	100	0.5	0.952	0.9554	0.9478	0.9062	0.9394	1.059293136	1.444240257	1.109158022	1.395691179	1.116421239	1.340959511	1.015532391	1.327181776
5	6	0	100	0.5	0.951	0.9506	0.9498	0.908	0.9332	1.049915748	1.367834218	1.08596453	1.309944769	1.10131108	1.314502414	1.007746409	1.284022899
6	7	0	100	0.5	0.9452	0.9448	0.9466	0.911	0.931	1.042968997	1.302050253	1.064940105	1.269604666	1.084919115	1.290664391	1	1.23838135
7	8	0	100	0.5	0.9532	0.9496	0.9538	0.9248	0.9406	1.036853757	1.260050961	1.058446822	1.246305366	1.079962642	1.289173851	1	1.222388713
8	9	0	100	0.5	0.9496	0.946	0.9512	0.9254	0.9412	1.033112062	1.225900623	1.052772475	1.230939743	1.078846751	1.269383621	1	1.201940692
9	10	0	100	0.5	0.9508	0.9512	0.9566	0.9304	0.9426	1.028419714	1.181250065	1.046883125	1.209215986	1.07684934	1.258971013	1	1.171410021
