# Supplementary material for: Novel approaches for random-effects meta-analysis of a small number of studies under normality
Source: Res Synth Methods. 2025 Jul 10;16(6):922–36. doi: 10.1017/rsm.2025.10022 (PMC12657671; doi:10.1017/rsm.2025.10022)
Supplement: Duan et al. supplementary material [file S1759287925100227sup001.zip › Simulation codes and results/results_5000/results_5000_ones.csv]

	k	mu	ave_n_group	I2	cover_fidutial	cover_asym_I	cover_asym_II	cover_HKSJ	cover_HKSJ_mod	median_ratio_f	quantile_90_ratio_f	median_ratio_asym_I	quantile_90_ratio_asym_I	median_ratio_asym_II	quantile_90_ratio_asym_II	median_ratio_modHKSJ	quantile_90_ratio_modHKSJ
1	2	0	100	0.5	0.968	1	0.995	0.9204	1	1.366114241	1.906794137	1.151807937	6.076433445	0.862046247	2.960998649	1.031268421	5.813086761
2	3	0	100	0.5	0.9614	0.9744	0.9516	0.9254	0.9836	1.111993791	1.820895953	1.203921433	1.617376654	1.146784838	1.400709506	1.098084298	1.855616848
3	4	0	100	0.5	0.9648	0.955	0.9484	0.9356	0.972	1.058819835	1.51217081	1.109815148	1.234988477	1.106888893	1.257896001	1.056502915	1.319246133
4	5	0	100	0.5	0.9588	0.9472	0.9476	0.9382	0.9598	1.038227872	1.33728347	1.069433724	1.168112659	1.080674582	1.198489336	1.035526775	1.131754004
5	6	0	100	0.5	0.9588	0.9498	0.953	0.944	0.9574	1.028704804	1.232153078	1.049008002	1.138954185	1.064038603	1.171511993	1.025820466	1.096026072
6	7	0	100	0.5	0.957	0.9468	0.9498	0.9438	0.9546	1.020825371	1.189167529	1.042586122	1.131154239	1.058469369	1.165251561	1.022484579	1.078994347
7	8	0	100	0.5	0.9562	0.947	0.9536	0.9478	0.957	1.018279438	1.139177481	1.028669738	1.120474256	1.052252819	1.156649639	1.016683045	1.059483162
8	9	0	100	0.5	0.9514	0.9466	0.9514	0.9452	0.9518	1.016137562	1.116307819	1.025879608	1.120265296	1.055938641	1.164958617	1.01414087	1.052561774
9	10	0	100	0.5	0.9486	0.9388	0.9504	0.943	0.9482	1.015015577	1.097628979	1.021036472	1.125964042	1.057202211	1.168257813	1.011274234	1.044869462
